# Supplementary material for: Nesticus baeticus sp. n., a new troglobitic spider species from south-west Europe (Araneae, Nesticidae)
Source: Zookeys. 2011 Apr 11;(89):1–13. doi: 10.3897/zookeys.89.921 (PMC3082960; doi:10.3897/zookeys.89.921)
Supplement: XML Treatment for Nesticus baeticus [file zookeys.89.921-treatment1.xml]

<!DOCTYPE tp:taxon-treatment
  PUBLIC "-//TaxonX//DTD Taxonomic Treatment Publishing DTD v0 20100105//EN" "tax-treatment-NSO.dtd">
<tp:taxon-treatment xmlns:tp="http://www.plazi.org/taxpub"><tp:treatment-meta><mixed-citation publication-type="journal"><person-group><name><surname>López-Pancorbo</surname><given-names>Alberto</given-names></name><name><surname>Ribera</surname><given-names>Carles</given-names></name></person-group><article-title><italic>Nesticus baeticus</italic> sp. n., a new troglobitic spider species from south-west Europe (Araneae, Nesticidae)</article-title><source>Zookeys</source><day>11</day><month>4</month><year>2011</year><volume>2011</volume><issue>89</issue><fpage>1</fpage><lpage>13</lpage><pub-id pub-id-type="doi">10.3897/zookeys.89.921</pub-id></mixed-citation></tp:treatment-meta><tp:nomenclature><tp:taxon-name>
                    	<tp:taxon-name-part taxon-name-part-type="genus">Nesticus</tp:taxon-name-part>
                    	<tp:taxon-name-part taxon-name-part-type="species">baeticus</tp:taxon-name-part>
                    	<object-id xmlns:xlink="http://www.w3.org/1999/xlink" xlink:type="simple">urn:lsid:zoobank.org:act:51EE521C-466B-47F7-81F6-244EF9FA8547</object-id>
                    </tp:taxon-name><tp:taxon-status xmlns:xlink="http://www.w3.org/1999/xlink" xlink:type="simple">sp. n.</tp:taxon-status><xref ref-type="fig" rid="F1">Figs 1</xref><xref ref-type="fig" rid="F2"/><xref ref-type="fig" rid="F3"/><xref ref-type="fig" rid="F4">17</xref></tp:nomenclature><tp:treatment-sec sec-type="Material examined"><title>Material examined.</title><p><bold>Holotype:</bold> ♂ (1619-A25) Cueva de la Murcielaguina, Hornos, Jaén, Spain, 5.11.2006, GEV leg. <bold>Paratypes:</bold> 2♀♀ (1619-A25) same locality and data; 1♀ (1720-A29) same locality, 30.12.2007, GEV leg.; 1♀ (1530-A22) Sima HO-55, Hornos, Jaén, 14.8.2006, GEV leg. (drawings and description of the female are based on this specimen); 1♂ (1524-A21), 1♂sub., 1♀, 7i (1525-A22) same locality and data, GEV Leg.; 1♀ (3811–150) Sima de los Alhaurinos, Hornos, Jaén, 12.05.2002, GEV leg.; 1♀ (3812–150) same locality and data; 2i (3860-151) Sima del Campamento, Hornos, Jaén, 02.03.2003, GEV leg.; 2i, (5023-189) same locality, 27.08.2004, GEV leg.; 2♂sub., 1f, 5i (1157-A07) Sima del Laberinto, Hornos, Jaén, 04.02.2006 López, A. &amp; Pérez, A. leg.; 1♀, 1♀sub. (1343-A14) Cueva SE-20, Santiago de la Espada<!--PageBreak--> - Pontones, Jaén, 30.04.2006, GEV leg.; 1i (1539-A22) Sima del Órgano (HO-25), Hornos, Jaén, 14.08.2006, GEV leg.; 1i (5014-189) Sima Irene, Hornos, Jaén, 15.02.2004, GEV leg.</p><fig id="F1" position="float" orientation="portrait"><label>Figure 1.</label><caption><p>Single most parsimonious tree (L = 3454, CI = 0.447, RI = 0.769) found by MP analysis of the combined data set(<italic>cox1</italic>=472 bp, <italic>rrnL</italic>=456 bp and 22 gap characters) of Iberian <tp:taxon-name>Nesticus</tp:taxon-name> species (except <tp:taxon-name>Nesticus murgis</tp:taxon-name>), <tp:taxon-name>Nesticus ionescui</tp:taxon-name> from Romania and <tp:taxon-name>Nesticus eremita</tp:taxon-name> from Croatia. Numbers on nodes represent bootstrap support values. The outgroup <tp:taxon-name>Nesticus</tp:taxon-name> X130 is from China. Numbers on terminals refers to different localities (see material examined)</p></caption><graphic xmlns:xlink="http://www.w3.org/1999/xlink" xlink:href="ZooKeys-089-001-g001.jpg" position="float" orientation="portrait" xlink:type="simple"/></fig></tp:treatment-sec><tp:treatment-sec sec-type="Etymology"><title>Etymology.</title><p>The Latin name ‘<italic>baeticus’</italic> means ‘from <tp:taxon-name>Baetica</tp:taxon-name>’ (the south of Spain) and refers to the ‘Sistema Bético’, the ridge containing the karst landscapes from where the new species was collected.</p></tp:treatment-sec><tp:treatment-sec sec-type="Diagnosis"><title>Diagnosis.</title><p>Males clearly differ from those of other <tp:taxon-name>Nesticus</tp:taxon-name> species in the shape of paracymbium (<xref ref-type="fig" rid="F2">Figs 4–5</xref>, <xref ref-type="fig" rid="F3">8–10</xref>) and in the TTA structure (<xref ref-type="fig" rid="F2">Figs 3–5</xref>, <xref ref-type="fig" rid="F3">11–12</xref>). In females, the development of the median septum of the vulva (<xref ref-type="fig" rid="F4">Figs 14–16</xref>), the shape of the spermathecae and adjoining structures are also diagnostic (<xref ref-type="fig" rid="F4">Fig. 17</xref>). The degree of ocular reduction of the AM eyes (<xref ref-type="fig" rid="F2">Fig. 2</xref>) is also characteristic compared to other Iberian species.</p><fig id="F2" position="float" orientation="portrait"><label>Figures 2–7.</label><caption><p><tp:taxon-name>Nesticus baeticus</tp:taxon-name> sp. n.: <bold>2</bold> female (1525) frontal view <bold>3–6</bold> male palp (Holotype). <bold>3</bold> retrolateral view <bold>4</bold> prolateral view <bold>5</bold> ventral view <bold>6</bold> frontal view <bold>7</bold> dorsal view. Abbreviations: <bold>E</bold> embolus <bold>MA</bold> median apophysis <bold>P</bold> paracymbium <bold>ST</bold> subtegulum <bold>T</bold> tegulum <bold>TTA</bold> theridioid tegular apophysis. Scale bar in μm.</p></caption><graphic xmlns:xlink="http://www.w3.org/1999/xlink" xlink:href="ZooKeys-089-001-g002.jpg" position="float" orientation="portrait" xlink:type="simple"/></fig></tp:treatment-sec><tp:treatment-sec sec-type="Comments"><title>Comments.</title><p>On the basis of morphology, <tp:taxon-name>Nesticus baeticus</tp:taxon-name> sp. n. lies within the group including <tp:taxon-name>Nesticus murgis</tp:taxon-name> (known from Almería) and <tp:taxon-name>Nesticus luquei</tp:taxon-name> (an endemic to northwestern Spain). The shape and arrangement of the median apophysis (<xref ref-type="fig" rid="F2">Figs 5</xref>, <xref ref-type="fig" rid="F3">11–12</xref>), the embolus (<xref ref-type="fig" rid="F2">Figs 3–7</xref>, <xref ref-type="fig" rid="F3">11–12</xref>) and the paracymbial processes of male palp (<xref ref-type="fig" rid="F3">Figs 8–10</xref>), plus the location and structure of the spermathecae and vulval glands of the female (<xref ref-type="fig" rid="F4">Fig 17</xref>) are similar in all three species. <tp:taxon-name>Nesticus baeticus</tp:taxon-name> sp. n.differs more significantly from <tp:taxon-name>Nesticus lusitanicus</tp:taxon-name>, both in the morphology of the copulatory organs of both sexes.</p><fig id="F3" position="float" orientation="portrait"><label>Figures 8–13.</label><caption><p><tp:taxon-name>Nesticus baeticus</tp:taxon-name> sp. n., male (holotype). <bold>8–10</bold> paracymbium <bold>8</bold> lateral view <bold>9</bold> frontal view <bold>10</bold> ventral view <bold>11</bold> median apophysis and theridioid tegular apophysis, ventral view <bold>12</bold> ditto, retrolateral view <bold>13</bold> apical protuberance of TTA p2. Abbreviations: <bold>di</bold> distal process <bold>dm</bold> dorsomedial apophysis <bold>do</bold> dorsal process <bold>E</bold> embolus <bold>P</bold> paracymbium <bold>pd</bold> paradistal apophysis <bold>MA</bold> median apophysis <bold>TTA</bold> theridioid tegular apophysis <bold>TTA p1</bold> process 1 of TTA <bold>TTA p2</bold> process 2 of TTA <bold>v</bold> ventral process. Sacale bar in μm.</p></caption><graphic xmlns:xlink="http://www.w3.org/1999/xlink" xlink:href="ZooKeys-089-001-g003.jpg" position="float" orientation="portrait" xlink:type="simple"/></fig><p>The new species cannot be assigned to <tp:taxon-name>Carpathonesticus</tp:taxon-name>, <tp:taxon-name>Typhlonesticus</tp:taxon-name> or <tp:taxon-name>Canarionesticus</tp:taxon-name>, and differs from their representatives in having a different shape, ramification and modifications associated to the paracymbium, the general structure and arrangement of the embolous, as well as of the p1 and p2 TTA processes. Yet, the shape and disposition of the spermathecas and vulval glands shows markedly differences.</p></tp:treatment-sec><tp:treatment-sec sec-type="Description of the male"><title>Description of the male</title><p>(Holotype). <italic>Coloration:</italic> carapace uniform yellowish. Opisthosoma grayish, with some clearly-marked darker patches. Appendages of the same colour as the carapace, slightly darker around distal segments. Sternum yellowish, slightly paler than the carapace. <italic>Carapace</italic>: approximately circular in dorsal view. Cephalic region not raised but differentiated from the rest of the prosoma. Fovea and thoracic grooves clearly visible. Significantly reduced eyes, more evident in the AM (<xref ref-type="fig" rid="F1">Fig. 1</xref>). Eye size and interocular distances: AM = 0.03; AL = 0.07; PM = 0.06; PL = 0.07; AM - AL = 0.14 AL; AM - AM = 0.03; PM - PL = 0.14; PM - PM = 0.18 PM; PL - AL almost touching. <italic>Opisthosoma</italic>: sub-elliptical in dorsal view. <italic>Appendages</italic>: prolateral margin of the chelicerae with 3 teeth, the two distal ones larger. <italic>Male palp</italic>(<xref ref-type="fig" rid="F2">Figs 3–7</xref>). Paracymbium large (<xref ref-type="fig" rid="F2">Figs 3–5</xref>) with well-developed dorsal and ventral processes (<xref ref-type="fig" rid="F3">Figs 8–10</xref>). Broad, translucent dorsal process with a saw-toothed upper edge (<xref ref-type="fig" rid="F3">Figs 8–10</xref>). Dorsomedial apophysis small and pointed (<xref ref-type="fig" rid="F3">Fig. 9</xref>). Ventral region apically notched (<xref ref-type="fig" rid="F3">Fig. 10</xref>). Short paradistal region, almost conical (<xref ref-type="fig" rid="F3">Figs 8–9</xref>). Distal apophysis long, acuminate and slightly curved (<xref ref-type="fig" rid="F3">Figs 8–10</xref>). Poorly developed MA, reduced to a small fingerlike process fused to the tegulum (<xref ref-type="fig" rid="F2">Figs 5</xref>, <xref ref-type="fig" rid="F3">11–12</xref>). Conductor absent. TTA with two processes, TTA p1 and TTA p2 (<xref ref-type="fig" rid="F3">Figs 11–12</xref>) (homologous to p1-p6 processes of conductor complex in <xref ref-type="bibr" rid="B14">Huber 1993</xref>). TTA p1 is saddle-shaped, longer than wide, slightly curved and serrated in the central area (<xref ref-type="fig" rid="F3">figs 11, 12</xref>). TTA p2 is located in apical position and serves as a conductor of embolus (<xref ref-type="fig" rid="F3">figs 11–13</xref>). Embolus filamanteous with a semicircular course progressively acuminate towards the apex and partially bordering the tegulum (<xref ref-type="fig" rid="F2">Figs 3–5</xref>, <xref ref-type="fig" rid="F3">12</xref>). <italic>Measurements</italic>: PL: 3.3; PW: 3.1; OL: 3.1; OW: 2.4; total body length = 6.4. Leg I&gt;leg IV&gt;leg II&gt; leg III.</p><table-wrap id="T1" position="float" orientation="portrait"><table><tbody><tr><th rowspan="1" colspan="1">Leg</th><th rowspan="1" colspan="1">coxa</th><th rowspan="1" colspan="1">troc.</th><th rowspan="1" colspan="1">femur</th><th rowspan="1" colspan="1">patella</th><th rowspan="1" colspan="1">tibia</th><th rowspan="1" colspan="1">meta.</th><th rowspan="1" colspan="1">tarsus</th><th rowspan="1" colspan="1">total</th></tr><tr><td rowspan="1" colspan="1">I</td><td rowspan="1" colspan="1">1.1</td><td rowspan="1" colspan="1">0.7</td><td rowspan="1" colspan="1">9.4</td><td rowspan="1" colspan="1">1.4</td><td rowspan="1" colspan="1">9.1</td><td rowspan="1" colspan="1">9.7</td><td rowspan="1" colspan="1">2.9</td><td rowspan="1" colspan="1">34.3</td></tr><tr><td rowspan="1" colspan="1">II</td><td rowspan="1" colspan="1">1.0</td><td rowspan="1" colspan="1">0.4</td><td rowspan="1" colspan="1">6.9</td><td rowspan="1" colspan="1">1.4</td><td rowspan="1" colspan="1">6.6</td><td rowspan="1" colspan="1">6.9</td><td rowspan="1" colspan="1">2.6</td><td rowspan="1" colspan="1">25.8</td></tr><tr><td rowspan="1" colspan="1">III</td><td rowspan="1" colspan="1">0.9</td><td rowspan="1" colspan="1">0.6</td><td rowspan="1" colspan="1">5.1</td><td rowspan="1" colspan="1">1.1</td><td rowspan="1" colspan="1">4.0</td><td rowspan="1" colspan="1">4.6</td><td rowspan="1" colspan="1">1.9</td><td rowspan="1" colspan="1">18.2</td></tr><tr><td rowspan="1" colspan="1">IV</td><td rowspan="1" colspan="1">1.1</td><td rowspan="1" colspan="1">0.6</td><td rowspan="1" colspan="1">8.3</td><td rowspan="1" colspan="1">1.4</td><td rowspan="1" colspan="1">6.3</td><td rowspan="1" colspan="1">6.6</td><td rowspan="1" colspan="1">2.3</td><td rowspan="1" colspan="1">26.6</td></tr></tbody></table></table-wrap></tp:treatment-sec><tp:treatment-sec sec-type="Description of the female"><title>Description of the female.</title><p>All characters as in male except: cephalic region scarcely differentiated, much less marked than in male. Fovea visible and thoracic grooves not clearly marked. <italic>Epigynum and vulva.</italic> Epigynum wide and convex (<xref ref-type="fig" rid="F4">Figs 14–16</xref>). Median septum wide and prominent, caudally projected by a bell-shaped flap. Vulva (<xref ref-type="fig" rid="F4">Fig. 17</xref>, drawing is based on specimen 3812-150) with well-developed lateral pockets divided by a ventral fold in two, the lateral and medial part. <italic>Measurements:</italic> PL: 2.9; PW: 2.9; OL: 3.4; OW: 2.6; total length = 6.3. Leg I&gt;leg IV&gt;leg II&gt; leg III.</p><fig id="F4" position="float" orientation="portrait"><label>Figures 14–17.</label><caption><p><tp:taxon-name>Nesticus baeticus</tp:taxon-name> sp. n., female. <bold>14</bold> epigynum (1530) ventral view <bold>15</bold> ditto, caudal view <bold>16</bold> epigynum (1619) ventral view <bold>17</bold> vulva ventral view. Abbreviations: <bold>CO</bold> copulatory orifice <bold>ID + FD</bold> insemination duct + fertilization duct <bold>MS</bold> median septum <bold>S</bold> spermathecae <bold>VPL</bold> vulval pocket lateral <bold>VPM</bold> vulval pocket medial. Scale bar in μm.</p></caption><graphic xmlns:xlink="http://www.w3.org/1999/xlink" xlink:href="ZooKeys-089-001-g004.jpg" position="float" orientation="portrait" xlink:type="simple"/></fig><table-wrap id="T2" position="float" orientation="portrait"><table><tbody><tr><th rowspan="1" colspan="1">Leg</th><th rowspan="1" colspan="1">coxa</th><th rowspan="1" colspan="1">troc.</th><th rowspan="1" colspan="1">femur</th><th rowspan="1" colspan="1">patella</th><th rowspan="1" colspan="1">tibia</th><th rowspan="1" colspan="1">meta.</th><th rowspan="1" colspan="1">tarsus</th><th rowspan="1" colspan="1">total</th></tr><tr><td rowspan="1" colspan="1">I</td><td rowspan="1" colspan="1">1.1</td><td rowspan="1" colspan="1">0.7</td><td rowspan="1" colspan="1">8.9</td><td rowspan="1" colspan="1">1.1</td><td rowspan="1" colspan="1">8.9</td><td rowspan="1" colspan="1">8.6</td><td rowspan="1" colspan="1">3.4</td><td rowspan="1" colspan="1">32.7</td></tr><tr><td rowspan="1" colspan="1">II</td><td rowspan="1" colspan="1">1.0</td><td rowspan="1" colspan="1">0.6</td><td rowspan="1" colspan="1">8.0</td><td rowspan="1" colspan="1">1.1</td><td rowspan="1" colspan="1">6.0</td><td rowspan="1" colspan="1">6.3</td><td rowspan="1" colspan="1">1.4</td><td rowspan="1" colspan="1">24.4</td></tr><tr><td rowspan="1" colspan="1">III</td><td rowspan="1" colspan="1">0.9</td><td rowspan="1" colspan="1">0.4</td><td rowspan="1" colspan="1">6.3</td><td rowspan="1" colspan="1">1.0</td><td rowspan="1" colspan="1">3.4</td><td rowspan="1" colspan="1">4.0</td><td rowspan="1" colspan="1">1.7</td><td rowspan="1" colspan="1">17.7</td></tr><tr><td rowspan="1" colspan="1">IV</td><td rowspan="1" colspan="1">1.3</td><td rowspan="1" colspan="1">0.9</td><td rowspan="1" colspan="1">7.4</td><td rowspan="1" colspan="1">1.0</td><td rowspan="1" colspan="1">6.0</td><td rowspan="1" colspan="1">6.3</td><td rowspan="1" colspan="1">1.7</td><td rowspan="1" colspan="1">24.6</td></tr></tbody></table></table-wrap></tp:treatment-sec><tp:treatment-sec sec-type="Distribution"><title>Distribution.</title><p><tp:taxon-name>Nesticus baeticus</tp:taxon-name> sp. n. inhabits the karst landscapes of the high part of the Cazorla, Segura and Las Villas Natural Park (NE Jaén, Spain) where it has been found in 8 caves. Most of the material studied comes from the area surrounding the Tranco’s Reservoir, in Hornos, Jaén. The area is calcareous, lush and quite humid, with numerous, medium-sized caves, both horizontal and vertical. The specimens were generally located within the first few meters of the dark zone, their presence reaching towards the cave interiors, which were sampled more intensively.</p></tp:treatment-sec><ref-list><ref id="B14"><mixed-citation xmlns:xlink="http://www.w3.org/1999/xlink" xlink:type="simple"><person-group><name name-style="western"><surname>Huber</surname><given-names>B</given-names></name></person-group> (<year>1993</year>)<article-title> Genital mechanics and sexual selection in the spider <italic>Nesticus cellulanus</italic> (Araneae: Nesticidae).</article-title><source>Canadian journal of zoology</source><volume>71</volume>: <fpage>2437</fpage>–<lpage>2447</lpage>.</mixed-citation></ref></ref-list></tp:taxon-treatment>
